# Supplementary material for: Comprehensive Comparison of Surgery Followed by Radiotherapy and Radical Radiotherapy for Cervical Cancer: A Multicenter Retrospective Propensity-Score-Matched Analysis
Source: Cancers (Basel). 2026 Mar 7;18(5):865. doi: 10.3390/cancers18050865 (PMC12985006; doi:10.3390/cancers18050865)
Supplement: Supplementary file 1 [file cancers-18-00865-s001.zip]

Archive with 1 entries (1 files):
- cancers-4172694-supplementary.pdf
